# Supplementary material for: Comparison of Physicochemical, Mechanical, and (Micro-)Biological Properties of Sintered Scaffolds Based on Natural- and Synthetic Hydroxyapatite Supplemented with Selected Dopants
Source: Int J Mol Sci. 2022 Apr 23;23(9):4692. doi: 10.3390/ijms23094692 (PMC9101299; doi:10.3390/ijms23094692)
Supplement: Supplementary file 1 [file ijms-23-04692-s001.zip]

Archive with 1 entries (1 files):
- ijms-1689530-supplementary.pdf
